# Supplementary material for: Immune Evasion of SARS-CoV-2 Omicron Subvariants XBB.1.5, XBB.1.16 and EG.5.1 in a Cohort of Older Adults after ChAdOx1-S Vaccination and BA.4/5 Bivalent Booster
Source: Vaccines (Basel). 2024 Jan 30;12(2):144. doi: 10.3390/vaccines12020144 (PMC10892985; doi:10.3390/vaccines12020144)
Supplement: Supplementary file 1 [file vaccines-12-00144-s001.zip]

Archive with 1 entries (1 files):
- vaccines-2742186-supplementary.pdf
